# Supplementary material for: Midwest pharmacists’ familiarity, experience, and willingness to provide pre-exposure prophylaxis (PrEP) for HIV
Source: PLoS One. 2018 Nov 14;13(11):e0207372. doi: 10.1371/journal.pone.0207372 (PMC6235377; doi:10.1371/journal.pone.0207372)
Supplement: S1 Dataset — (XLSX) [file pone.0207372.s002.xlsx]

## Sheet: Pharm_Survey
City, State of Practice	I am practicing in a state(s) that allows collaborative practice	Years in practice (Please round to the nearest whole year.)	Sex	American Indian or Alaskan Native	Asian or Pacific Islander	Black or African American	Hispanic or Latino	White / Caucasian	Prefer not to answer	Race Other (please specify)	Type of pharmacy (Please select best fit)	Pharmacy Type Other (please specify)	Setting of pharmacy (Please select best fit)	What is your highest level of education related to the pharmaceu	I have specialty training in infectious diseases or am currently	I have counseled HIV-infected patients receiving antiretroviral	I have completed HIV-related continuing education in the past ye	I am familiar with the use of Truvada (tenofovir/emtricitabine)	I am aware of the current CDC guidelines for PrEP use	I have counseled patients on antiretroviral therapy for PrEP use	How many HIV-infected patients have you cared for in the past ye	How likely do you think you would be to provide PrEP services to	How comfortable: Obtaining a medical history	How comfortable: Performing point of care serum creatinine testi	How comfortable: Collecting urine specimens for pregnancy and ST	How comfortable: Asking patients to self-collect oral and rectal	How comfortable: Assessing risk of HIV infection	How comfortable: Performing and interpreting point of care HIV t	How comfortable: Counseling patients on their HIV testing result	How comfortable: Providing medication counseling on the use of P	Pharmacist concern: Inadequate compensation for services	Pharmacist concern: Time burden	Pharmacist concern: Disruption of work flow	Pharmacist concern: Outside skill set	Pharmacist concern: Ethical concerns	Pharmacist concern: My supervisors and/or management would not s	Pharmacist concern: Cost-effectiveness of PrEP	Pharmacist concern: My pharmacy does not have a private space fo	Pharmacist concern: Please share any other pharmacist-related co	Adherence to medication	Encouraging high-risk sexual practices	Promoting drug resistence	Adverse effects	Loss to follow-up	Please share any other patient-related concerns you may have
Omaha, NE	Agree	24	Female					White / Caucasian			Inpatient care		Urban	PharmD	Disagree	I have counseled HIV-infected patients receiving antiretroviral therapy.	I have completed HIV-related continuing education in the past year.	No	No	No		A little likely	Yes, with my current knowledge and skill set	Yes, with some additional training	Yes, with my current knowledge and skill set	Yes, with my current knowledge and skill set	Yes, with my current knowledge and skill set	Yes, with some additional training	Yes, with some additional training	Yes, with some additional training	Not concerned	Moderately concerned	Moderately concerned	Moderately concerned	Not concerned					Somewhat concerned	Somewhat concerned	Somewhat concerned	Somewhat concerned	Somewhat concerned
Hastings, NE	Agree	20	Male					White / Caucasian			Inpatient care		Rural	PharmD	Disagree	No	No	No	I am aware of the current CDC guidelines for PrEP use.	No	1	Fairly likely	Yes, with my current knowledge and skill set	Yes, with some additional training	Yes, with some additional training	Yes, with some additional training	Yes, with some additional training	Yes, with some additional training	Yes, with some additional training	Yes, with some additional training	Moderately concerned	Very concerned	Very concerned	Moderately concerned	Moderately concerned	Not concerned	Somewhat concerned	Very concerned		Very concerned	Very concerned	Very concerned	Very concerned	Very concerned
Omaha, NE	Agree	18	Female					White / Caucasian			Inpatient care		Urban	PharmD	Disagree	No	No	I am familiar with the use of Truvada (tenofovir/emtricitabine) as pre-exposure prophylaxis (PrEP) for the prevention of HIV.	I am aware of the current CDC guidelines for PrEP use.	No	100	Not at all likely	Yes, with my current knowledge and skill set	Yes, with some additional training	Yes, with my current knowledge and skill set	Yes, with my current knowledge and skill set	Yes, with my current knowledge and skill set	Yes, with my current knowledge and skill set	Yes, with my current knowledge and skill set	Yes, with my current knowledge and skill set	Not concerned	Somewhat concerned	Somewhat concerned	Somewhat concerned	Somewhat concerned	Moderately concerned	Not concerned	Very concerned		Moderately concerned	Moderately concerned	Not concerned	Somewhat concerned	Somewhat concerned
Omaha, NE	Agree	19	Female					White / Caucasian			Academic		Urban	PharmD	Disagree	No	No	No	No	No		Fairly likely	Yes, with my current knowledge and skill set	Yes, with some additional training	Yes, with some additional training	Yes, with some additional training	Yes, with some additional training	Yes, with some additional training	Yes, with some additional training	Yes, with some additional training	Not concerned	Not concerned	Somewhat concerned	Somewhat concerned	Not concerned	Not concerned	Not concerned	Not concerned		Somewhat concerned	Moderately concerned	Not concerned	Somewhat concerned	Somewhat concerned
Scottsbluff, Nebraska	Agree	42	Male					White / Caucasian			Chain		Rural	Bachelor of Science	Disagree	No	No	I am familiar with the use of Truvada (tenofovir/emtricitabine) as pre-exposure prophylaxis (PrEP) for the prevention of HIV.	No	I have counseled patients on antiretroviral therapy for PrEP use	6	Very likely	Yes, with some additional training	Yes, with some additional training	Yes, with some additional training	Yes, with some additional training	Yes, with some additional training	Yes, with some additional training	Yes, with some additional training	Yes, with some additional training	Not concerned	Not concerned	Not concerned	Somewhat concerned	Not concerned	Somewhat concerned	Not concerned	Not concerned		Very concerned	Moderately concerned	Very concerned	Somewhat concerned	Somewhat concerned
Omaha, NE	I don't know	8	Female					White / Caucasian			Inpatient care		Urban	PGY1 or equivalent	Disagree	No	I have completed HIV-related continuing education in the past year.	I am familiar with the use of Truvada (tenofovir/emtricitabine) as pre-exposure prophylaxis (PrEP) for the prevention of HIV.	No	No	6	Very likely	Yes, with some additional training	Yes, with some additional training	No, not even with additional training	Yes, with some additional training	Yes, with some additional training	Yes, with some additional training	Yes, with some additional training	Yes, with some additional training	Moderately concerned	Somewhat concerned	Somewhat concerned	Somewhat concerned	Not concerned	Somewhat concerned	Not concerned	Moderately concerned	In reference to POC testing in #15 - I'd rather not touch blood, especially in patient's with HIV.	Moderately concerned	Somewhat concerned	Moderately concerned	Moderately concerned	Moderately concerned
Omaha, NE	I don't know	4	Female					White / Caucasian			Inpatient care		Urban	PharmD	Disagree	No	No	No	No	No	0	Somewhat likely	Yes, with my current knowledge and skill set	No, not even with additional training	No, not even with additional training	No, not even with additional training	Yes, with some additional training	No, not even with additional training	Yes, with some additional training	Yes, with some additional training	Moderately concerned	Moderately concerned	Moderately concerned	Very concerned	Somewhat concerned	Somewhat concerned	Somewhat concerned	Somewhat concerned	I would never want to draw somebody's blood or analyze their body fluids.	Moderately concerned	Moderately concerned	Moderately concerned	Moderately concerned	Moderately concerned
Omaha, NE	Agree	2	Female					White / Caucasian			Inpatient care		Urban	PGY1 or equivalent	Disagree	No	No	No	No	No	2	Somewhat likely	Yes, with my current knowledge and skill set	Yes, with my current knowledge and skill set	Yes, with my current knowledge and skill set	Yes, with my current knowledge and skill set	Yes, with some additional training	Yes, with my current knowledge and skill set	Yes, with some additional training	Yes, with some additional training	Moderately concerned	Somewhat concerned	Somewhat concerned	Moderately concerned	Not concerned	Somewhat concerned	Moderately concerned	Not concerned		Very concerned	Moderately concerned	Moderately concerned	Moderately concerned	Very concerned
Central City, Nebraska	Agree	40	Male					White / Caucasian			Inpatient care		Rural	Bachelor of Science	Disagree	No	No	No	I am aware of the current CDC guidelines for PrEP use.	No	0
Hebron, Nebraska	I don't know	40	Male					White / Caucasian			Independent		Rural	Bachelor of Science	Disagree	No	No	No	No	No	0	Fairly likely	Yes, with some additional training	No, not even with additional training	No, not even with additional training	No, not even with additional training	No, not even with additional training	No, not even with additional training	No, not even with additional training	No, not even with additional training	Very concerned	Very concerned	Very concerned	Very concerned	Somewhat concerned	Moderately concerned	Very concerned	Moderately concerned		Moderately concerned	Moderately concerned	Moderately concerned	Moderately concerned	Moderately concerned
Lincoln, NE	Agree	8	Male					White / Caucasian			Inpatient care		Suburban	PGY2 or equivalent	Agree	No	No	I am familiar with the use of Truvada (tenofovir/emtricitabine) as pre-exposure prophylaxis (PrEP) for the prevention of HIV.	No	No	2	Very likely	Yes, with my current knowledge and skill set	Yes, with some additional training	No, not even with additional training	No, not even with additional training	Yes, with some additional training	Yes, with some additional training	Yes, with my current knowledge and skill set	Yes, with my current knowledge and skill set	Moderately concerned	Moderately concerned	Moderately concerned	Moderately concerned	Not concerned	Somewhat concerned	Somewhat concerned	Somewhat concerned	none	Somewhat concerned	Somewhat concerned	Somewhat concerned	Somewhat concerned	Somewhat concerned	none
Omaha, NE	Agree	16	Male					White / Caucasian			Independent		Suburban	Bachelor of Science	Disagree	No	No	I am familiar with the use of Truvada (tenofovir/emtricitabine) as pre-exposure prophylaxis (PrEP) for the prevention of HIV.	No	No	2	Fairly likely	Yes, with some additional training	Yes, with some additional training	No, not even with additional training	Yes, with some additional training	Yes, with some additional training	Yes, with some additional training	Yes, with some additional training	Yes, with some additional training	Very concerned	Moderately concerned	Moderately concerned	Moderately concerned	Moderately concerned	Moderately concerned	Moderately concerned	Not concerned		Very concerned	Very concerned	Very concerned	Very concerned	Moderately concerned
Omaha, NE	I don't know	42	Female					White / Caucasian			Inpatient care		Urban	PharmD	Disagree	No	I have completed HIV-related continuing education in the past year.	No	No	No	13	Somewhat likely	Yes, with my current knowledge and skill set	Yes, with some additional training	Yes, with some additional training	Yes, with some additional training	Yes, with some additional training	Yes, with some additional training	Yes, with some additional training	Yes, with some additional training	Moderately concerned	Moderately concerned	Moderately concerned	Moderately concerned	Somewhat concerned	Very concerned	Very concerned	Very concerned		Very concerned	Moderately concerned	Very concerned	Moderately concerned	Very concerned
Omaha, NE	I don't know	7	Female					White / Caucasian			Academic		Urban	PGY1 or equivalent	Disagree	No	No	I am familiar with the use of Truvada (tenofovir/emtricitabine) as pre-exposure prophylaxis (PrEP) for the prevention of HIV.	I am aware of the current CDC guidelines for PrEP use.	No	10	Somewhat likely	Yes, with my current knowledge and skill set	Yes, with some additional training	Yes, with some additional training	Yes, with some additional training	Yes, with my current knowledge and skill set	Yes, with some additional training	Yes, with some additional training	Yes, with my current knowledge and skill set	Somewhat concerned	Somewhat concerned	Somewhat concerned	Somewhat concerned	Not concerned	Somewhat concerned	Not concerned	Not concerned		Moderately concerned	Somewhat concerned	Somewhat concerned	Somewhat concerned	Moderately concerned
Ames, IA	Agree	8	Female					White / Caucasian			Supermarket		Suburban	PharmD	Disagree	I have counseled HIV-infected patients receiving antiretroviral therapy.	No	I am familiar with the use of Truvada (tenofovir/emtricitabine) as pre-exposure prophylaxis (PrEP) for the prevention of HIV.	I am aware of the current CDC guidelines for PrEP use.	No	5	Fairly likely	Yes, with some additional training	Yes, with some additional training	No, not even with additional training	Yes, with some additional training	Yes, with some additional training	Yes, with some additional training	Yes, with some additional training	Yes, with some additional training	Very concerned	Somewhat concerned	Moderately concerned	Moderately concerned	Not concerned	Moderately concerned	Somewhat concerned	Not concerned		Moderately concerned	Somewhat concerned	Somewhat concerned	Somewhat concerned	Moderately concerned
Hastings, NE	Agree	40	Male					White / Caucasian			Independent		Rural	Bachelor of Science	Disagree	I have counseled HIV-infected patients receiving antiretroviral therapy.	No	I am familiar with the use of Truvada (tenofovir/emtricitabine) as pre-exposure prophylaxis (PrEP) for the prevention of HIV.	No	I have counseled patients on antiretroviral therapy for PrEP use	4	Very likely	Yes, with my current knowledge and skill set	Yes, with some additional training	Yes, with some additional training	Yes, with some additional training	Yes, with some additional training	Yes, with some additional training	Yes, with some additional training	Yes, with my current knowledge and skill set	Moderately concerned	Moderately concerned	Somewhat concerned	Somewhat concerned	Not concerned	Not concerned	Somewhat concerned	Not concerned		Somewhat concerned	Somewhat concerned	Somewhat concerned	Somewhat concerned	Somewhat concerned
superior, nebraska	Agree	27	Male					White / Caucasian			Independent		Rural	PGY1 or equivalent	Disagree	I have counseled HIV-infected patients receiving antiretroviral therapy.	No	No	No	No	0
Lincoln, NE	Agree	1	Female					White / Caucasian			Industry		Suburban	PharmD	Disagree	No	No	I am familiar with the use of Truvada (tenofovir/emtricitabine) as pre-exposure prophylaxis (PrEP) for the prevention of HIV.	No	No	0	Not at all likely	Yes, with my current knowledge and skill set	Yes, with some additional training	Yes, with some additional training	Yes, with some additional training	Yes, with some additional training	Yes, with some additional training	Yes, with some additional training	Yes, with some additional training	Moderately concerned	Somewhat concerned	Moderately concerned	Moderately concerned	Moderately concerned	Somewhat concerned	Moderately concerned	Very concerned		Moderately concerned	Moderately concerned	Moderately concerned	Moderately concerned	Moderately concerned
Omaha, NE	Agree	3	Female					White / Caucasian			Ambulatory care		Urban	PharmD	Disagree	No	No	No	No	No	2	Somewhat likely	Yes, with my current knowledge and skill set	Yes, with some additional training	Yes, with some additional training	Yes, with some additional training	Yes, with some additional training	Yes, with some additional training	Yes, with some additional training	Yes, with some additional training	Somewhat concerned	Not concerned	Somewhat concerned	Moderately concerned	Not concerned	Not concerned	Somewhat concerned	Not concerned		Somewhat concerned	Somewhat concerned	Somewhat concerned	Somewhat concerned	Somewhat concerned
Norfolk NE	Agree	15	Male					White / Caucasian			Independent		Rural	PharmD	Disagree	No	No	I am familiar with the use of Truvada (tenofovir/emtricitabine) as pre-exposure prophylaxis (PrEP) for the prevention of HIV.	No	No	0	Fairly likely	Yes, with my current knowledge and skill set	Yes, with some additional training	Yes, with some additional training	Yes, with some additional training	Yes, with some additional training	Yes, with some additional training	Yes, with some additional training	Yes, with some additional training	Somewhat concerned	Somewhat concerned	Somewhat concerned	Somewhat concerned	Somewhat concerned	Not concerned	Moderately concerned	Not concerned		Somewhat concerned	Somewhat concerned	Somewhat concerned	Somewhat concerned	Somewhat concerned
Omaha, NE	I don't know	6	Female					White / Caucasian			Inpatient care		Urban	PharmD	Disagree	No	No	No	No	No	1	Not at all likely	Yes, with my current knowledge and skill set	Yes, with some additional training	No, not even with additional training	No, not even with additional training	No, not even with additional training	No, not even with additional training	Yes, with some additional training	Yes, with some additional training	Moderately concerned	Very concerned	Moderately concerned	Moderately concerned	Somewhat concerned	Very concerned	Moderately concerned	Not concerned		Moderately concerned	Very concerned	Moderately concerned	Very concerned	Very concerned
Omaha, NE	Agree	15	Female					White / Caucasian			Inpatient care		Urban	PGY2 or equivalent	Disagree	No	I have completed HIV-related continuing education in the past year.	No	No	No		Fairly likely	Yes, with my current knowledge and skill set	Yes, with my current knowledge and skill set	Yes, with my current knowledge and skill set	Yes, with my current knowledge and skill set	Yes, with my current knowledge and skill set	Yes, with my current knowledge and skill set	Yes, with my current knowledge and skill set	Yes, with my current knowledge and skill set	Somewhat concerned	Not concerned	Not concerned	Somewhat concerned	Not concerned	Not concerned	Not concerned	Not concerned		Somewhat concerned	Not concerned	Not concerned	Not concerned	Somewhat concerned
Kearney, NE	Agree	12	Female					White / Caucasian			Inpatient care		Rural	PharmD	Disagree	No	No	No	No	No	4	Fairly likely	Yes, with some additional training	Yes, with some additional training	Yes, with some additional training	Yes, with some additional training	Yes, with some additional training	Yes, with some additional training	Yes, with some additional training	Yes, with some additional training	Somewhat concerned	Moderately concerned	Somewhat concerned	Not concerned	Not concerned	Not concerned	Moderately concerned	Not concerned
Grand Island, NE	Agree	37	Male					White / Caucasian			Inpatient care		Urban	PharmD	Disagree	No	No	I am familiar with the use of Truvada (tenofovir/emtricitabine) as pre-exposure prophylaxis (PrEP) for the prevention of HIV.	I am aware of the current CDC guidelines for PrEP use.	No	0	Not at all likely	Yes, with my current knowledge and skill set	Yes, with some additional training	Yes, with some additional training	Yes, with some additional training	Yes, with some additional training	Yes, with some additional training	Yes, with some additional training	Yes, with some additional training	Very concerned	Very concerned	Very concerned	Somewhat concerned	Not concerned	Very concerned	Not concerned	Not concerned	Inpatient hospital practice not specifically targets at this population	Somewhat concerned	Not concerned	Moderately concerned	Not concerned	Moderately concerned
Omaha, NE	Agree	17						White / Caucasian			Mass merchandiser		Urban	PharmD	Disagree	I have counseled HIV-infected patients receiving antiretroviral therapy.	No	No	No	No	0	Somewhat likely	Yes, with some additional training	Yes, with some additional training	Yes, with some additional training	Yes, with some additional training	Yes, with some additional training	Yes, with some additional training	Yes, with some additional training	Yes, with some additional training	Somewhat concerned	Moderately concerned	Moderately concerned	Somewhat concerned	Somewhat concerned	Very concerned	Somewhat concerned	Very concerned		Moderately concerned	Somewhat concerned	Moderately concerned	Moderately concerned	Somewhat concerned
Omaha, NE	Agree	11	Female					White / Caucasian			Inpatient care		Urban	PGY2 or equivalent	Disagree	I have counseled HIV-infected patients receiving antiretroviral therapy.	No	I am familiar with the use of Truvada (tenofovir/emtricitabine) as pre-exposure prophylaxis (PrEP) for the prevention of HIV.	No	No		Fairly likely	Yes, with my current knowledge and skill set	Yes, with some additional training	Yes, with some additional training	Yes, with some additional training	Yes, with some additional training	Yes, with some additional training	No, not even with additional training	Yes, with some additional training	Somewhat concerned	Moderately concerned	Somewhat concerned	Moderately concerned	Not concerned	Not concerned	Not concerned			Somewhat concerned	Not concerned	Not concerned	Not concerned	Somewhat concerned
Omaha, NE	I don't know	23	Female					White / Caucasian			Chain		Suburban	PharmD	Disagree	No	I have completed HIV-related continuing education in the past year.	No	No	No	2	Fairly likely	Yes, with some additional training	Yes, with some additional training	Yes, with some additional training	No, not even with additional training	Yes, with some additional training	Yes, with some additional training	Yes, with some additional training	Yes, with some additional training	Not concerned	Very concerned	Moderately concerned	Somewhat concerned	Somewhat concerned	Somewhat concerned	Moderately concerned	Very concerned		Somewhat concerned	Very concerned	Somewhat concerned	Not concerned	Somewhat concerned
Syracuse, NE	Agree	13	Female					White / Caucasian			Independent		Rural	PharmD	Disagree	No	No	No	No	No	1	Not at all likely	Yes, with my current knowledge and skill set	Yes, with some additional training	No, not even with additional training	No, not even with additional training	Yes, with some additional training	No, not even with additional training	No, not even with additional training	Yes, with my current knowledge and skill set	Moderately concerned	Very concerned	Very concerned	Somewhat concerned	Somewhat concerned	Not concerned	Moderately concerned	Somewhat concerned		Very concerned	Not concerned	Somewhat concerned	Moderately concerned	Moderately concerned
Omaha, NE	Agree	6	Female					White / Caucasian			Inpatient care		Urban	PGY1 or equivalent	Disagree	No	No	No	No	No		Very likely	Yes, with my current knowledge and skill set	Yes, with some additional training	No, not even with additional training	No, not even with additional training	Yes, with some additional training	No, not even with additional training	No, not even with additional training	Yes, with some additional training	Moderately concerned	Very concerned	Moderately concerned	Very concerned	Somewhat concerned	Not concerned	Not concerned	Not concerned		Somewhat concerned	Somewhat concerned	Somewhat concerned	Moderately concerned	Moderately concerned
Lincoln, NE	Agree	11	Male					White / Caucasian			Inpatient care		Urban	PharmD	Disagree	No	No	I am familiar with the use of Truvada (tenofovir/emtricitabine) as pre-exposure prophylaxis (PrEP) for the prevention of HIV.	No	No	0	Not at all likely	Yes, with my current knowledge and skill set	Yes, with my current knowledge and skill set	Yes, with my current knowledge and skill set	Yes, with some additional training	Yes, with some additional training	Yes, with some additional training	Yes, with some additional training	Yes, with some additional training	Moderately concerned	Very concerned	Very concerned	Somewhat concerned	Not concerned	Not concerned	Not concerned	Not concerned		Moderately concerned	Moderately concerned	Very concerned	Moderately concerned	Moderately concerned
Omaha, NE	Agree	7	Female					White / Caucasian			Inpatient care		Urban	PGY1 or equivalent	Disagree	No	No	I am familiar with the use of Truvada (tenofovir/emtricitabine) as pre-exposure prophylaxis (PrEP) for the prevention of HIV.	No	No	0	Not at all likely	Yes, with my current knowledge and skill set	Yes, with some additional training	No, not even with additional training	Yes, with some additional training	Yes, with some additional training	Yes, with some additional training	Yes, with some additional training	Yes, with some additional training	Somewhat concerned	Somewhat concerned	Somewhat concerned	Somewhat concerned	Somewhat concerned
Omaha, NE	Agree	1	Female					White / Caucasian			Ambulatory care		Urban	PharmD	Disagree	I have counseled HIV-infected patients receiving antiretroviral therapy.	No	I am familiar with the use of Truvada (tenofovir/emtricitabine) as pre-exposure prophylaxis (PrEP) for the prevention of HIV.	No	I have counseled patients on antiretroviral therapy for PrEP use	1000	Very likely	Yes, with my current knowledge and skill set	Yes, with some additional training	Yes, with some additional training	Yes, with some additional training	Yes, with some additional training	Yes, with some additional training	Yes, with some additional training	Yes, with some additional training	Somewhat concerned	Somewhat concerned	Somewhat concerned	Somewhat concerned	Somewhat concerned	Not concerned	Somewhat concerned	Somewhat concerned		Very concerned	Moderately concerned	Moderately concerned	Moderately concerned	Moderately concerned
Omaha, NE	Agree	15	Female					White / Caucasian			Ambulatory care		Urban	PharmD	Disagree	No	No	No	No	No		Fairly likely	Yes, with some additional training	Yes, with some additional training	Yes, with some additional training	Yes, with some additional training	Yes, with some additional training		Yes, with some additional training	Yes, with some additional training	Very concerned	Very concerned	Very concerned	Moderately concerned	Not concerned	Somewhat concerned	Very concerned	Very concerned		Somewhat concerned	Moderately concerned	Moderately concerned	Somewhat concerned	Somewhat concerned
Omaha, NE	Agree	24	Female					White / Caucasian			Academic		Urban	PGY1 or equivalent	Disagree	No	I have completed HIV-related continuing education in the past year.	No	No	No	0	Very likely	Yes, with my current knowledge and skill set	Yes, with some additional training	Yes, with some additional training	Yes, with my current knowledge and skill set	Yes, with some additional training	Yes, with some additional training	Yes, with some additional training	Yes, with my current knowledge and skill set	Somewhat concerned	Somewhat concerned	Not concerned	Not concerned	Not concerned	Not concerned	Not concerned	Not concerned		Somewhat concerned	Not concerned	Somewhat concerned	Moderately concerned	Very concerned
Broken Bow, Nebraska	Agree	30	Female					White / Caucasian			Independent		Rural	PharmD	Disagree	I have counseled HIV-infected patients receiving antiretroviral therapy.	No	No	No	No	2	Very likely	Yes, with some additional training	Yes, with some additional training	Yes, with some additional training	Yes, with some additional training	Yes, with some additional training	Yes, with some additional training	Yes, with some additional training	Yes, with some additional training	Somewhat concerned	Moderately concerned	Moderately concerned	Moderately concerned	Not concerned	Somewhat concerned	Very concerned	Not concerned		Very concerned	Very concerned	Moderately concerned	Moderately concerned	Somewhat concerned
	Agree		Female					White / Caucasian			Inpatient care		Rural	PharmD	Disagree	No	No	I am familiar with the use of Truvada (tenofovir/emtricitabine) as pre-exposure prophylaxis (PrEP) for the prevention of HIV.	I am aware of the current CDC guidelines for PrEP use.	I have counseled patients on antiretroviral therapy for PrEP use	1	Somewhat likely	Yes, with some additional training	Yes, with my current knowledge and skill set	Yes, with my current knowledge and skill set	Yes, with some additional training	Yes, with some additional training	Yes, with some additional training	Yes, with some additional training	Yes, with some additional training	Moderately concerned	Moderately concerned	Somewhat concerned	Somewhat concerned		Somewhat concerned	Somewhat concerned	Moderately concerned		Moderately concerned	Moderately concerned	Somewhat concerned	Somewhat concerned	Somewhat concerned
McCook, NE	Agree	35	Male					White / Caucasian			Independent		Rural	Bachelor of Science	Disagree	No	No	No	No	No	0	Very likely	Yes, with some additional training	Yes, with some additional training	Yes, with some additional training	Yes, with some additional training	Yes, with some additional training	Yes, with some additional training	Yes, with some additional training	Yes, with some additional training	Very concerned	Moderately concerned	Moderately concerned	Very concerned	Not concerned	Not concerned	Moderately concerned	Not concerned		Very concerned	Somewhat concerned	Somewhat concerned	Somewhat concerned	Somewhat concerned
Omaha, NE	Agree	14	Female					White / Caucasian			Ambulatory care		Urban	PharmD	Disagree	I have counseled HIV-infected patients receiving antiretroviral therapy.	I have completed HIV-related continuing education in the past year.	I am familiar with the use of Truvada (tenofovir/emtricitabine) as pre-exposure prophylaxis (PrEP) for the prevention of HIV.	I am aware of the current CDC guidelines for PrEP use.	I have counseled patients on antiretroviral therapy for PrEP use	2	A little likely	Yes, with my current knowledge and skill set	Yes, with my current knowledge and skill set	Yes, with my current knowledge and skill set	Yes, with some additional training	Yes, with some additional training	Yes, with my current knowledge and skill set	Yes, with some additional training	Yes, with some additional training	Not concerned	Somewhat concerned	Somewhat concerned	Somewhat concerned	Not concerned	Not concerned	Not concerned	Not concerned		Moderately concerned	Moderately concerned	Moderately concerned	Somewhat concerned	Moderately concerned
Omaha, NE	Agree	9	Female					White / Caucasian			Inpatient care		Suburban	PGY1 or equivalent	Disagree	No	No	I am familiar with the use of Truvada (tenofovir/emtricitabine) as pre-exposure prophylaxis (PrEP) for the prevention of HIV.	I am aware of the current CDC guidelines for PrEP use.	No	10	Not at all likely	Yes, with my current knowledge and skill set	Yes, with some additional training	Yes, with some additional training	Yes, with some additional training	Yes, with my current knowledge and skill set	Yes, with some additional training	No, not even with additional training	Yes, with some additional training	Somewhat concerned	Moderately concerned	Somewhat concerned	Very concerned	Not concerned	Somewhat concerned	Somewhat concerned	Very concerned	Appropriate PrEP for newborns born to patients with HIV	Somewhat concerned	Somewhat concerned	Moderately concerned	Somewhat concerned	Moderately concerned
Hastings, NE	Agree	25	Male					White / Caucasian			Independent			Bachelor of Science	Disagree	I have counseled HIV-infected patients receiving antiretroviral therapy.	No	No	No	No	1
Omaha, NE	I don't know	7	Male					White / Caucasian			Ambulatory care		Urban	PGY1 or equivalent	Disagree	I have counseled HIV-infected patients receiving antiretroviral therapy.	I have completed HIV-related continuing education in the past year.	I am familiar with the use of Truvada (tenofovir/emtricitabine) as pre-exposure prophylaxis (PrEP) for the prevention of HIV.	No	No	5	Somewhat likely	Yes, with my current knowledge and skill set	Yes, with my current knowledge and skill set	Yes, with my current knowledge and skill set	Yes, with my current knowledge and skill set	Yes, with my current knowledge and skill set	Yes, with my current knowledge and skill set	Yes, with my current knowledge and skill set	Yes, with my current knowledge and skill set	Not concerned	Not concerned	Not concerned	Not concerned	Not concerned	Not concerned	Not concerned	Not concerned		Very concerned	Not concerned	Not concerned	Not concerned	Not concerned
Omaha, NE	Agree	33	Male					White / Caucasian					Urban	PharmD	Disagree	No	No	No	No	No		Not at all likely	No, not even with additional training	No, not even with additional training	No, not even with additional training	No, not even with additional training	No, not even with additional training	No, not even with additional training	No, not even with additional training	No, not even with additional training	Not concerned	Not concerned	Not concerned	Not concerned	Not concerned	Not concerned	Not concerned	Not concerned		Not concerned	Not concerned	Not concerned	Not concerned	Not concerned
Fremont, NE	Agree	8	Male					White / Caucasian			Inpatient care		Suburban	PharmD	Disagree	No	No	No	No	No	0	Not at all likely	Yes, with my current knowledge and skill set	Yes, with some additional training	Yes, with some additional training	Yes, with some additional training	Yes, with some additional training	Yes, with some additional training	Yes, with some additional training	Yes, with some additional training	Moderately concerned	Moderately concerned	Moderately concerned	Moderately concerned	Moderately concerned	Moderately concerned	Moderately concerned	Moderately concerned		Moderately concerned	Moderately concerned	Moderately concerned	Moderately concerned	Moderately concerned
Lincoln, NE	Agree	30	Female					White / Caucasian			Chain		Urban	PharmD	Agree	I have counseled HIV-infected patients receiving antiretroviral therapy.	I have completed HIV-related continuing education in the past year.	I am familiar with the use of Truvada (tenofovir/emtricitabine) as pre-exposure prophylaxis (PrEP) for the prevention of HIV.	I am aware of the current CDC guidelines for PrEP use.	I have counseled patients on antiretroviral therapy for PrEP use	50	Very likely	Yes, with my current knowledge and skill set	Yes, with my current knowledge and skill set	Yes, with my current knowledge and skill set	Yes, with my current knowledge and skill set	Yes, with my current knowledge and skill set	Yes, with my current knowledge and skill set	Yes, with my current knowledge and skill set	Yes, with my current knowledge and skill set	Moderately concerned	Somewhat concerned	Somewhat concerned	Not concerned	Not concerned	Moderately concerned	Not concerned	Not concerned		Moderately concerned	Not concerned	Somewhat concerned	Somewhat concerned	Moderately concerned
Omaha, NE	Agree	9	Male					White / Caucasian			Academic		Urban	PGY2 or equivalent	Disagree	No	No	No	I am aware of the current CDC guidelines for PrEP use.	No	10	Fairly likely	Yes, with my current knowledge and skill set	Yes, with some additional training	Yes, with some additional training	Yes, with some additional training	Yes, with some additional training	Yes, with some additional training	Yes, with some additional training	Yes, with some additional training	Somewhat concerned	Somewhat concerned	Somewhat concerned	Somewhat concerned	Somewhat concerned	Moderately concerned	Somewhat concerned	Somewhat concerned		Somewhat concerned	Moderately concerned	Somewhat concerned	Not concerned	Not concerned
Omaha, NE	Agree	18	Male					White / Caucasian			Inpatient care		Urban	PharmD	Disagree	No	No	No	No	No	0	Fairly likely	Yes, with some additional training	Yes, with some additional training	Yes, with some additional training	Yes, with some additional training	Yes, with some additional training	Yes, with some additional training	Yes, with some additional training	Yes, with some additional training	Moderately concerned	Somewhat concerned	Somewhat concerned	Somewhat concerned	Somewhat concerned	Not concerned	Not concerned	Not concerned		Somewhat concerned	Moderately concerned	Somewhat concerned	Somewhat concerned	Moderately concerned
Lincoln, NE	Agree	8	Male					White / Caucasian			Inpatient care		Urban	PGY1 or equivalent	Disagree	I have counseled HIV-infected patients receiving antiretroviral therapy.	No	No	No	No	5
Lincoln, NE	Agree	31	Male					White / Caucasian			Inpatient care		Urban	PGY1 or equivalent	Disagree	No	No	No	I am aware of the current CDC guidelines for PrEP use.	No	0
Lincoln, NE	I don't know	28	Male					White / Caucasian			Inpatient care		Suburban	PGY1 or equivalent	Agree	No	No	No	No	No	0	Very likely	Yes, with some additional training	Yes, with some additional training	Yes, with some additional training	Yes, with some additional training	Yes, with some additional training	Yes, with some additional training	Yes, with some additional training	Yes, with some additional training	Moderately concerned	Moderately concerned	Moderately concerned	Moderately concerned	Not concerned	Somewhat concerned	Somewhat concerned	Moderately concerned		Somewhat concerned	Somewhat concerned	Somewhat concerned	Somewhat concerned	Moderately concerned
Omaha, NE	Agree	11	Male					White / Caucasian			Inpatient care		Suburban	PGY2 or equivalent	Agree	No	No	No	I am aware of the current CDC guidelines for PrEP use.	No	4	Very likely	Yes, with my current knowledge and skill set	Yes, with my current knowledge and skill set	Yes, with my current knowledge and skill set	Yes, with my current knowledge and skill set	Yes, with my current knowledge and skill set	Yes, with some additional training	Yes, with some additional training	Yes, with some additional training	Moderately concerned	Moderately concerned	Moderately concerned	Not concerned	Not concerned	Somewhat concerned	Somewhat concerned	Not concerned		Moderately concerned	Not concerned	Somewhat concerned	Somewhat concerned	Somewhat concerned
York, NE	I don't know	23	Male					White / Caucasian			Inpatient care		Rural	Bachelor of Science	Disagree	No	No	No	No	No	0	A little likely	Yes, with some additional training	Yes, with some additional training	Yes, with some additional training	Yes, with some additional training	Yes, with some additional training	Yes, with some additional training	Yes, with some additional training	Yes, with some additional training	Very concerned	Very concerned	Somewhat concerned	Moderately concerned	Moderately concerned	Somewhat concerned	Somewhat concerned	Not concerned		Somewhat concerned	Very concerned	Moderately concerned	Somewhat concerned	Somewhat concerned
Beatrice, Ne	Agree	29	Male					White / Caucasian			Independent		Rural	PharmD	Disagree	No	No	No	No	No	0	A little likely	Yes, with some additional training	Yes, with some additional training	Yes, with some additional training	Yes, with some additional training	Yes, with some additional training	Yes, with some additional training	Yes, with some additional training	Yes, with some additional training	Moderately concerned	Moderately concerned	Moderately concerned	Moderately concerned	Not concerned	Not concerned	Not concerned	Not concerned		Somewhat concerned	Moderately concerned	Somewhat concerned	Somewhat concerned	Somewhat concerned
Omaha, NE	Agree	10	Female					White / Caucasian			Inpatient care		Urban	PharmD	Disagree	No	I have completed HIV-related continuing education in the past year.	I am familiar with the use of Truvada (tenofovir/emtricitabine) as pre-exposure prophylaxis (PrEP) for the prevention of HIV.	No	No	10	Somewhat likely	Yes, with my current knowledge and skill set	Yes, with some additional training	No, not even with additional training	Yes, with some additional training	No, not even with additional training	No, not even with additional training	Yes, with some additional training	Yes, with some additional training	Somewhat concerned	Moderately concerned	Moderately concerned	Somewhat concerned	Not concerned	Somewhat concerned	Somewhat concerned	Moderately concerned		Somewhat concerned	Somewhat concerned	Somewhat concerned	Somewhat concerned	Somewhat concerned
Schuyler, NE.	I don't know	37	Female					White / Caucasian			Inpatient care		Rural	PharmD	Disagree	No	No	No	No	No	0	A little likely	Yes, with my current knowledge and skill set	Yes, with some additional training	No, not even with additional training	Yes, with some additional training	Yes, with some additional training	No, not even with additional training	No, not even with additional training	Yes, with some additional training	Very concerned	Very concerned	Very concerned	Very concerned	Moderately concerned	Moderately concerned	Moderately concerned	Somewhat concerned		Moderately concerned	Moderately concerned	Moderately concerned	Moderately concerned	Moderately concerned
Omaha, NE	Agree	15	Female					White / Caucasian			Academic		Urban	PGY1 or equivalent	Disagree	No	No	No	I am aware of the current CDC guidelines for PrEP use.	No	0	Somewhat likely	Yes, with my current knowledge and skill set	Yes, with some additional training	Yes, with some additional training	Yes, with some additional training	Yes, with some additional training	Yes, with some additional training	Yes, with some additional training	Yes, with some additional training	Somewhat concerned	Very concerned	Moderately concerned	Somewhat concerned	Not concerned	Somewhat concerned	Not concerned	Not concerned		Somewhat concerned	Somewhat concerned	Somewhat concerned	Not concerned	Somewhat concerned
Omaha, NE	Disagree	19	Female					White / Caucasian			Inpatient care		Urban	PGY1 or equivalent	Disagree	No	No	I am familiar with the use of Truvada (tenofovir/emtricitabine) as pre-exposure prophylaxis (PrEP) for the prevention of HIV.	No	No	0
ST PAUL NE	I don't know	27	Male					White / Caucasian			Inpatient care		Rural	Bachelor of Science	Disagree	No	No	No	I am aware of the current CDC guidelines for PrEP use.	No	0	Not at all likely	Yes, with some additional training	Yes, with some additional training	Yes, with some additional training	Yes, with some additional training	Yes, with some additional training	Yes, with some additional training	Yes, with some additional training	Yes, with some additional training	Somewhat concerned	Somewhat concerned	Somewhat concerned	Moderately concerned	Not concerned	Not concerned	Somewhat concerned	Not concerned		Not concerned	Not concerned	Not concerned	Not concerned	Not concerned
Omaha, NE	Agree	10	Male					White / Caucasian			Inpatient care		Urban	PGY1 or equivalent	Disagree	No	I have completed HIV-related continuing education in the past year.	No	No	No	10
Omaha, NE	I don't know	3	Female					White / Caucasian			Academic		Urban	PGY2 or equivalent	Disagree	I have counseled HIV-infected patients receiving antiretroviral therapy.	I have completed HIV-related continuing education in the past year.	I am familiar with the use of Truvada (tenofovir/emtricitabine) as pre-exposure prophylaxis (PrEP) for the prevention of HIV.	No	No	20
York, NE	Agree	7	Female					White / Caucasian			Inpatient care		Rural	PGY1 or equivalent	Disagree	I have counseled HIV-infected patients receiving antiretroviral therapy.	No	I am familiar with the use of Truvada (tenofovir/emtricitabine) as pre-exposure prophylaxis (PrEP) for the prevention of HIV.	No	No	2	Fairly likely	Yes, with my current knowledge and skill set	Yes, with some additional training	Yes, with some additional training	Yes, with some additional training	Yes, with some additional training	Yes, with some additional training	Yes, with some additional training	Yes, with some additional training	Moderately concerned	Moderately concerned	Moderately concerned	Somewhat concerned	Not concerned	Moderately concerned	Somewhat concerned	Somewhat concerned		Somewhat concerned	Somewhat concerned	Moderately concerned	Somewhat concerned	Somewhat concerned
Omaha, NE	Agree	6	Male					White / Caucasian			Academic		Urban	PGY1 or equivalent	Disagree	No	No	No	No	No	10	Fairly likely	Yes, with some additional training	Yes, with some additional training	Yes, with some additional training	Yes, with some additional training	Yes, with some additional training	Yes, with some additional training	Yes, with some additional training	Yes, with some additional training	Very concerned	Very concerned	Moderately concerned	Moderately concerned	Not concerned	Somewhat concerned	Somewhat concerned	Somewhat concerned		Very concerned	Very concerned	Very concerned	Very concerned	Very concerned
Omaha, NE	Agree	18	Male					White / Caucasian			Academic		Urban	PGY1 or equivalent	Disagree	I have counseled HIV-infected patients receiving antiretroviral therapy.	No	I am familiar with the use of Truvada (tenofovir/emtricitabine) as pre-exposure prophylaxis (PrEP) for the prevention of HIV.	No	No	10	Fairly likely	Yes, with my current knowledge and skill set	Yes, with some additional training	Yes, with some additional training	Yes, with some additional training	Yes, with some additional training	Yes, with some additional training	Yes, with some additional training	Yes, with some additional training	Somewhat concerned	Very concerned	Very concerned	Moderately concerned	Not concerned	Somewhat concerned	Somewhat concerned	Not concerned	Time and workload that it would take for pharamcists to do comprehensive sreening, evaluation and counseling plus how to ensure appropriate competency of pharmacists providing these services.	Somewhat concerned	Very concerned	Somewhat concerned	Very concerned	Very concerned
Wayne, NE	Agree	21	Female					White / Caucasian			Inpatient care		Rural	PharmD	Disagree	I have counseled HIV-infected patients receiving antiretroviral therapy.	No	No	No	No	0	Not at all likely	Yes, with my current knowledge and skill set	Yes, with some additional training	Yes, with some additional training	Yes, with some additional training	Yes, with some additional training	Yes, with some additional training	Yes, with some additional training	Yes, with some additional training	Somewhat concerned	Somewhat concerned	Somewhat concerned	Somewhat concerned	Not concerned	Not concerned	Somewhat concerned	Somewhat concerned		Somewhat concerned	Somewhat concerned	Somewhat concerned	Somewhat concerned	Somewhat concerned
Omaha, NE	Agree	20	Male					White / Caucasian			Inpatient care		Urban	PGY2 or equivalent	Disagree	No	No	I am familiar with the use of Truvada (tenofovir/emtricitabine) as pre-exposure prophylaxis (PrEP) for the prevention of HIV.	No	No	2
Plainview NE	Disagree	43	Male					White / Caucasian			Independent		Rural	Bachelor of Science	Disagree	No	No	No	No	No	0	Not at all likely	Yes, with some additional training	No, not even with additional training	No, not even with additional training	No, not even with additional training	No, not even with additional training	No, not even with additional training	No, not even with additional training	No, not even with additional training	Very concerned	Very concerned	Very concerned	Very concerned	Not concerned	Very concerned	Very concerned	Very concerned		Very concerned	Very concerned	Very concerned	Very concerned	Very concerned
Omaha, NE	I don't know	10	Female					White / Caucasian			Inpatient care		Urban	PGY1 or equivalent	Agree	No	No	I am familiar with the use of Truvada (tenofovir/emtricitabine) as pre-exposure prophylaxis (PrEP) for the prevention of HIV.	No	No	0	Not at all likely	Yes, with my current knowledge and skill set	Yes, with some additional training	Yes, with some additional training	Yes, with some additional training	Yes, with some additional training	Yes, with some additional training	Yes, with some additional training	Yes, with some additional training	Not concerned	Very concerned	Very concerned	Very concerned	Somewhat concerned	Very concerned	Very concerned	Very concerned		Very concerned	Very concerned	Very concerned	Very concerned	Very concerned
Omaha, NE	Agree	6	Female					White / Caucasian			Ambulatory care		Urban	PGY2 or equivalent	Disagree	No	No	No	I am aware of the current CDC guidelines for PrEP use.	No	5	Fairly likely	Yes, with my current knowledge and skill set	Yes, with some additional training	Yes, with some additional training	Yes, with some additional training	Yes, with my current knowledge and skill set	Yes, with some additional training	Yes, with my current knowledge and skill set	Yes, with my current knowledge and skill set	Moderately concerned	Moderately concerned	Very concerned	Not concerned	Not concerned	Somewhat concerned	Somewhat concerned	Not concerned		Moderately concerned	Moderately concerned	Moderately concerned	Moderately concerned	Moderately concerned
Ogallala, NE.	Agree	21	Male					White / Caucasian			Mass merchandiser		Rural	PharmD	Disagree	I have counseled HIV-infected patients receiving antiretroviral therapy.	I have completed HIV-related continuing education in the past year.	I am familiar with the use of Truvada (tenofovir/emtricitabine) as pre-exposure prophylaxis (PrEP) for the prevention of HIV.	I am aware of the current CDC guidelines for PrEP use.	No	0	Fairly likely	Yes, with my current knowledge and skill set	Yes, with some additional training	No, not even with additional training	No, not even with additional training	Yes, with some additional training	Yes, with some additional training	Yes, with some additional training	Yes, with my current knowledge and skill set	Very concerned	Very concerned	Very concerned	Not concerned	Not concerned	Very concerned	Somewhat concerned	Very concerned		Very concerned	Somewhat concerned	Somewhat concerned	Somewhat concerned	Somewhat concerned
Omaha, NE	I don't know	6	Female					White / Caucasian			Academic		Urban	PGY1 or equivalent	Disagree	No	I have completed HIV-related continuing education in the past year.	I am familiar with the use of Truvada (tenofovir/emtricitabine) as pre-exposure prophylaxis (PrEP) for the prevention of HIV.	No	No	0	Fairly likely	Yes, with some additional training	Yes, with some additional training	No, not even with additional training	No, not even with additional training	Yes, with some additional training	Yes, with some additional training	Yes, with some additional training	Yes, with some additional training	Somewhat concerned	Moderately concerned	Somewhat concerned	Moderately concerned	Somewhat concerned	Not concerned	Somewhat concerned			Moderately concerned	Moderately concerned	Moderately concerned	Moderately concerned	Moderately concerned
Omaha, NE	Agree	4	Female					White / Caucasian			Academic		Urban	PGY2 or equivalent	Agree
North Platte, NE	Agree	16	Female					White / Caucasian			Inpatient care		Rural	PharmD	Disagree	I have counseled HIV-infected patients receiving antiretroviral therapy.	No	I am familiar with the use of Truvada (tenofovir/emtricitabine) as pre-exposure prophylaxis (PrEP) for the prevention of HIV.	I am aware of the current CDC guidelines for PrEP use.	I have counseled patients on antiretroviral therapy for PrEP use	5	Fairly likely	Yes, with my current knowledge and skill set	Yes, with some additional training	No, not even with additional training	Yes, with some additional training	Yes, with some additional training	Yes, with some additional training	Yes, with my current knowledge and skill set	Yes, with my current knowledge and skill set	Moderately concerned	Very concerned	Moderately concerned	Somewhat concerned	Not concerned	Somewhat concerned	Somewhat concerned	Very concerned		Somewhat concerned	Somewhat concerned	Moderately concerned	Not concerned	Moderately concerned
CAMBRIDGE, NE	Agree	28	Male					White / Caucasian			Independent		Rural	Bachelor of Science	Disagree	No	No	No	No	No	1	Somewhat likely	Yes, with my current knowledge and skill set	No, not even with additional training	No, not even with additional training	Yes, with some additional training	Yes, with some additional training	No, not even with additional training	Yes, with some additional training	Yes, with some additional training	Not concerned	Not concerned	Not concerned	Somewhat concerned	Not concerned	Not concerned	Not concerned	Not concerned		Not concerned	Not concerned	Not concerned	Not concerned	Somewhat concerned
Omaha, NE	Agree	10	Female					White / Caucasian			Ambulatory care		Urban	PharmD	Disagree	No	No	I am familiar with the use of Truvada (tenofovir/emtricitabine) as pre-exposure prophylaxis (PrEP) for the prevention of HIV.	No	No	1	Fairly likely	Yes, with my current knowledge and skill set	Yes, with some additional training	Yes, with some additional training	Yes, with some additional training	Yes, with some additional training	Yes, with some additional training	Yes, with some additional training	Yes, with some additional training	Somewhat concerned	Somewhat concerned	Somewhat concerned	Somewhat concerned	Not concerned	Not concerned	Somewhat concerned	Not concerned		Not concerned	Somewhat concerned	Not concerned	Not concerned	Not concerned
Omaha, NE	Agree	20	Female					White / Caucasian			Inpatient care		Urban	PharmD	Disagree	I have counseled HIV-infected patients receiving antiretroviral therapy.	I have completed HIV-related continuing education in the past year.	I am familiar with the use of Truvada (tenofovir/emtricitabine) as pre-exposure prophylaxis (PrEP) for the prevention of HIV.	No	No	10	Fairly likely	Yes, with my current knowledge and skill set	Yes, with my current knowledge and skill set	Yes, with my current knowledge and skill set	Yes, with my current knowledge and skill set	Yes, with my current knowledge and skill set	Yes, with my current knowledge and skill set	Yes, with my current knowledge and skill set	Yes, with my current knowledge and skill set	Somewhat concerned	Somewhat concerned	Somewhat concerned	Somewhat concerned	Not concerned	Not concerned	Somewhat concerned	Somewhat concerned		Not concerned	Not concerned	Moderately concerned	Moderately concerned	Somewhat concerned
Omaha, NE	Agree	4	Male					White / Caucasian			Inpatient care		Urban	PharmD	Disagree	I have counseled HIV-infected patients receiving antiretroviral therapy.	No	I am familiar with the use of Truvada (tenofovir/emtricitabine) as pre-exposure prophylaxis (PrEP) for the prevention of HIV.	No	No	5	Somewhat likely	Yes, with my current knowledge and skill set	Yes, with some additional training	Yes, with some additional training	Yes, with some additional training	Yes, with my current knowledge and skill set	Yes, with some additional training	Yes, with some additional training	Yes, with my current knowledge and skill set	Moderately concerned	Moderately concerned	Moderately concerned	Not concerned	Not concerned	Not concerned	Somewhat concerned	Not concerned		Somewhat concerned	Not concerned	Somewhat concerned	Somewhat concerned	Moderately concerned
Omaha, NE	Agree	46	Male					White / Caucasian			Academic		Urban	PGY2 or equivalent	Disagree	No	No	No	No	No	0	Not at all likely	Yes, with some additional training	Yes, with some additional training	Yes, with some additional training	No, not even with additional training	Yes, with some additional training	Yes, with some additional training	Yes, with some additional training	Yes, with some additional training	Somewhat concerned	Moderately concerned	Moderately concerned	Very concerned	Somewhat concerned	Somewhat concerned	Somewhat concerned	Very concerned		Somewhat concerned	Somewhat concerned	Somewhat concerned	Somewhat concerned	Somewhat concerned
Omaha, NE	Agree	18	Male					White / Caucasian			Inpatient care		Urban	PharmD	Disagree	No	No	No	No	No	0	A little likely	Yes, with some additional training	Yes, with some additional training	Yes, with some additional training	Yes, with some additional training	Yes, with some additional training	Yes, with some additional training	Yes, with some additional training	Yes, with some additional training	Moderately concerned	Moderately concerned	Moderately concerned	Somewhat concerned		Not concerned	Somewhat concerned	Moderately concerned		Moderately concerned	Moderately concerned	Somewhat concerned	Moderately concerned	Moderately concerned
Lincoln, NE	Agree	25	Male					White / Caucasian			Inpatient care		Urban	PharmD	Disagree	I have counseled HIV-infected patients receiving antiretroviral therapy.	No	I am familiar with the use of Truvada (tenofovir/emtricitabine) as pre-exposure prophylaxis (PrEP) for the prevention of HIV.	No	No	0	A little likely	Yes, with my current knowledge and skill set	Yes, with some additional training	No, not even with additional training	Yes, with some additional training	Yes, with some additional training	Yes, with some additional training	Yes, with some additional training	Yes, with some additional training	Very concerned	Somewhat concerned	Moderately concerned	Moderately concerned	Somewhat concerned	Somewhat concerned	Somewhat concerned	Moderately concerned		Moderately concerned	Very concerned	Very concerned	Very concerned	Very concerned
West Point, NE	Agree	31	Female					White / Caucasian			Inpatient care			PharmD	Disagree	No	No	No	No	No	0
Lincoln, NE	Agree	8	Female					White / Caucasian			Independent		Suburban	PharmD	Disagree	I have counseled HIV-infected patients receiving antiretroviral therapy.	No	No	No	No	1	A little likely	Yes, with my current knowledge and skill set	Yes, with some additional training	Yes, with some additional training	Yes, with some additional training	Yes, with some additional training	Yes, with some additional training	Yes, with some additional training	Yes, with some additional training	Somewhat concerned	Somewhat concerned	Somewhat concerned	Somewhat concerned	Not concerned	Not concerned	Not concerned	Not concerned		Moderately concerned	Somewhat concerned	Somewhat concerned	Moderately concerned	Moderately concerned
	I don't know	12	Female					White / Caucasian			Inpatient care		Rural	PharmD	Disagree	No	No	No	No	No	0	Fairly likely	Yes, with my current knowledge and skill set	Yes, with my current knowledge and skill set	Yes, with my current knowledge and skill set	Yes, with my current knowledge and skill set	Yes, with my current knowledge and skill set	Yes, with my current knowledge and skill set	Yes, with my current knowledge and skill set	Yes, with my current knowledge and skill set	Not concerned	Somewhat concerned	Somewhat concerned	Not concerned	Somewhat concerned	Somewhat concerned	Somewhat concerned	Somewhat concerned		Very concerned	Very concerned	Very concerned	Moderately concerned	Moderately concerned
McCook, NE	Agree	9	Male					White / Caucasian			Inpatient care		Rural	PharmD	Disagree	No	No	I am familiar with the use of Truvada (tenofovir/emtricitabine) as pre-exposure prophylaxis (PrEP) for the prevention of HIV.	I am aware of the current CDC guidelines for PrEP use.	No	1	A little likely	Yes, with my current knowledge and skill set	Yes, with some additional training	Yes, with some additional training	Yes, with my current knowledge and skill set	Yes, with my current knowledge and skill set	Yes, with some additional training	Yes, with some additional training	Yes, with some additional training	Not concerned	Very concerned	Moderately concerned	Somewhat concerned	Moderately concerned	Not concerned	Somewhat concerned	Not concerned		Very concerned	Very concerned	Moderately concerned	Not concerned	Moderately concerned
NEBRASKA	Agree	21	Female			Black or African American					Chain		Suburban	PharmD	Disagree	No	No	No	No	No	0	Fairly likely	Yes, with my current knowledge and skill set	Yes, with some additional training	No, not even with additional training	Yes, with some additional training	Yes, with some additional training	No, not even with additional training	Yes, with some additional training	Yes, with some additional training	Somewhat concerned	Very concerned	Very concerned	Somewhat concerned	Somewhat concerned	Somewhat concerned	Moderately concerned	Not concerned		Somewhat concerned	Very concerned	Somewhat concerned	Moderately concerned	Very concerned
Omaha, NE	I don't know	23	Female					White / Caucasian			Academic		Urban	PharmD	Disagree	I have counseled HIV-infected patients receiving antiretroviral therapy.	No	No	No	No	0	Somewhat likely	Yes, with my current knowledge and skill set	Yes, with some additional training	No, not even with additional training	Yes, with some additional training	Yes, with some additional training	Yes, with some additional training	Yes, with my current knowledge and skill set	Yes, with my current knowledge and skill set	Somewhat concerned	Moderately concerned	Moderately concerned	Somewhat concerned	Somewhat concerned	Very concerned	Somewhat concerned	Not concerned		Very concerned	Very concerned	Very concerned	Moderately concerned	Very concerned
Osceola, IA	Agree	27	Female						Prefer not to answer		Academic		Rural	PharmD	Disagree	No	No	No	I am aware of the current CDC guidelines for PrEP use.	No	0	Very likely	Yes, with my current knowledge and skill set	Yes, with my current knowledge and skill set	Yes, with my current knowledge and skill set	Yes, with my current knowledge and skill set	Yes, with some additional training	Yes, with some additional training	Yes, with some additional training	Yes, with some additional training	Somewhat concerned	Not concerned	Not concerned	Somewhat concerned	Not concerned	Not concerned	Somewhat concerned	Not concerned	Cost of medications. I'm in a hospital setting and reimbursement issues for the product could become an issue.	Moderately concerned	Not concerned	Somewhat concerned	Somewhat concerned	Somewhat concerned
Davenport, IA	Agree	35	Male					White / Caucasian			Industry		Urban	Bachelor of Science	Disagree	No	I have completed HIV-related continuing education in the past year.	I am familiar with the use of Truvada (tenofovir/emtricitabine) as pre-exposure prophylaxis (PrEP) for the prevention of HIV.	I am aware of the current CDC guidelines for PrEP use.	No	0	Not at all likely	Yes, with my current knowledge and skill set	Yes, with some additional training	Yes, with some additional training	Yes, with my current knowledge and skill set	Yes, with some additional training	Yes, with some additional training	Yes, with some additional training	Yes, with some additional training	Somewhat concerned	Somewhat concerned	Not concerned	Not concerned	Not concerned	Somewhat concerned	Not concerned	Not concerned		Moderately concerned	Very concerned	Moderately concerned	Moderately concerned	Moderately concerned
Hastings, NE	Agree	25	Male					White / Caucasian			Independent		Rural	Bachelor of Science	Disagree	I have counseled HIV-infected patients receiving antiretroviral therapy.	No	No	No	No	1	Very likely	Yes, with my current knowledge and skill set	Yes, with some additional training	Yes, with some additional training	Yes, with some additional training	Yes, with some additional training	Yes, with some additional training	Yes, with some additional training	Yes, with some additional training	Moderately concerned	Moderately concerned	Somewhat concerned	Moderately concerned	Somewhat concerned	Not concerned	Moderately concerned	Somewhat concerned		Somewhat concerned	Somewhat concerned	Somewhat concerned	Moderately concerned	Somewhat concerned
Omaha, NE	Agree	12	Male					White / Caucasian			Chain		Suburban	PharmD	Disagree	I have counseled HIV-infected patients receiving antiretroviral therapy.	I have completed HIV-related continuing education in the past year.	I am familiar with the use of Truvada (tenofovir/emtricitabine) as pre-exposure prophylaxis (PrEP) for the prevention of HIV.	No	No	20	Very likely	Yes, with my current knowledge and skill set	Yes, with some additional training	Yes, with some additional training	Yes, with my current knowledge and skill set	Yes, with some additional training	Yes, with some additional training	Yes, with some additional training	Yes, with my current knowledge and skill set	Not concerned	Not concerned	Not concerned	Somewhat concerned	Somewhat concerned	Not concerned	Not concerned	Not concerned		Very concerned	Not concerned	Somewhat concerned	Somewhat concerned	Not concerned
Omaha, NE	Agree	11	Female					White / Caucasian			Academic		Urban	PGY2 or equivalent	Disagree	I have counseled HIV-infected patients receiving antiretroviral therapy.	I have completed HIV-related continuing education in the past year.	No	I am aware of the current CDC guidelines for PrEP use.	No	40	Very likely	Yes, with my current knowledge and skill set	Yes, with some additional training	Yes, with some additional training	Yes, with some additional training	Yes, with my current knowledge and skill set	Yes, with some additional training	Yes, with some additional training	Yes, with my current knowledge and skill set	Moderately concerned	Somewhat concerned	Not concerned	Not concerned	Not concerned	Not concerned	Not concerned	Not concerned		Very concerned	Somewhat concerned	Very concerned	Very concerned	Somewhat concerned
Grinnell, IA	Agree	13	Male					White / Caucasian			Independent		Rural	PharmD	Disagree	No	No	No	No	No	0	Not at all likely	Yes, with some additional training	Yes, with some additional training	Yes, with some additional training	Yes, with some additional training	Yes, with some additional training	Yes, with some additional training	No, not even with additional training	Yes, with some additional training	Moderately concerned	Moderately concerned	Moderately concerned	Moderately concerned	Not concerned	Somewhat concerned	Somewhat concerned	Not concerned		Moderately concerned	Very concerned	Very concerned	Very concerned	Very concerned
Omaha, NE	Disagree	18	Female					White / Caucasian			Chain		Urban	Bachelor of Science	Agree	I have counseled HIV-infected patients receiving antiretroviral therapy.	I have completed HIV-related continuing education in the past year.	I am familiar with the use of Truvada (tenofovir/emtricitabine) as pre-exposure prophylaxis (PrEP) for the prevention of HIV.	I am aware of the current CDC guidelines for PrEP use.	I have counseled patients on antiretroviral therapy for PrEP use	150	Very likely	Yes, with my current knowledge and skill set	Yes, with some additional training	Yes, with my current knowledge and skill set	Yes, with my current knowledge and skill set	Yes, with my current knowledge and skill set	Yes, with my current knowledge and skill set	Yes, with some additional training	Yes, with my current knowledge and skill set	Somewhat concerned	Moderately concerned	Moderately concerned	Not concerned	Not concerned	Somewhat concerned	Not concerned	Not concerned		Not concerned	Not concerned	Not concerned	Not concerned	Not concerned
Omaha, NE	I don't know	10	Female					White / Caucasian			Industry		Urban	PharmD	Disagree	No	No	No	No	No	0	Fairly likely	Yes, with my current knowledge and skill set	Yes, with some additional training	Yes, with some additional training	Yes, with some additional training	Yes, with some additional training	Yes, with some additional training	Yes, with some additional training	Yes, with some additional training	Moderately concerned	Moderately concerned	Very concerned	Somewhat concerned	Not concerned	Not concerned	Not concerned	Moderately concerned		Somewhat concerned	Somewhat concerned	Somewhat concerned	Somewhat concerned	Somewhat concerned
Dubuque, Iowa	Agree	42	Male					White / Caucasian			Chain		Urban	Bachelor of Science	Disagree	I have counseled HIV-infected patients receiving antiretroviral therapy.	No	No	No	No	3
Omaha, NE	I don't know	29	Female					White / Caucasian			Independent		Urban	PharmD	Disagree	No	No	No	No	No	4	Fairly likely	Yes, with my current knowledge and skill set	Yes, with some additional training	No, not even with additional training	No, not even with additional training	Yes, with some additional training	Yes, with some additional training	Yes, with some additional training	Yes, with some additional training	Moderately concerned	Moderately concerned	Somewhat concerned	Moderately concerned	Not concerned	Somewhat concerned	Somewhat concerned	Moderately concerned		Moderately concerned	Somewhat concerned	Moderately concerned	Moderately concerned	Somewhat concerned
Denison, Iowa	Agree	43	Female					White / Caucasian					Rural	Bachelor of Science	Disagree	No	No	No	No	No	0
West Point, NE	I don't know	31	Female					White / Caucasian					Rural	PharmD	Disagree
Waterloo, IA	Agree	1	Male					White / Caucasian			Independent		Urban	PharmD	Agree	I have counseled HIV-infected patients receiving antiretroviral therapy.	No	I am familiar with the use of Truvada (tenofovir/emtricitabine) as pre-exposure prophylaxis (PrEP) for the prevention of HIV.	I am aware of the current CDC guidelines for PrEP use.	I have counseled patients on antiretroviral therapy for PrEP use	8	Very likely	Yes, with my current knowledge and skill set	Yes, with some additional training	Yes, with some additional training	Yes, with some additional training	Yes, with some additional training	Yes, with some additional training	Yes, with some additional training	Yes, with my current knowledge and skill set	Moderately concerned	Moderately concerned	Moderately concerned	Moderately concerned	Somewhat concerned	Not concerned	Very concerned	Moderately concerned		Very concerned	Somewhat concerned	Very concerned	Moderately concerned	Moderately concerned
Omaha, NE	Disagree	35	Female					White / Caucasian			Academic		Urban	Bachelor of Science	Disagree	No	No	No	No	No	0	Not at all likely	Yes, with my current knowledge and skill set	Yes, with some additional training	No, not even with additional training	Yes, with my current knowledge and skill set			Yes, with my current knowledge and skill set	Yes, with my current knowledge and skill set	Very concerned	Very concerned	Very concerned	Moderately concerned	Not concerned	Moderately concerned	Moderately concerned	Very concerned							As I work in a hospital setting, I don;t think my answers are very helpful to you.
Omaha, NE	Agree	4	Female					White / Caucasian			Academic		Urban	PGY2 or equivalent	Disagree	No	No	I am familiar with the use of Truvada (tenofovir/emtricitabine) as pre-exposure prophylaxis (PrEP) for the prevention of HIV.	No	No	3	Very likely	Yes, with my current knowledge and skill set	Yes, with my current knowledge and skill set	Yes, with my current knowledge and skill set	Yes, with some additional training	Yes, with some additional training	Yes, with some additional training	Yes, with some additional training	Yes, with some additional training	Somewhat concerned	Not concerned	Not concerned	Not concerned	Not concerned	Not concerned	Somewhat concerned	Not concerned		Very concerned	Somewhat concerned	Not concerned	Somewhat concerned	Very concerned
Omaha, NE	I don't know	11	Female					White / Caucasian			Chain		Suburban	PharmD	Disagree	No	No	No	No	No		Very likely	Yes, with my current knowledge and skill set	No, not even with additional training	No, not even with additional training	Yes, with some additional training	Yes, with some additional training	Yes, with some additional training	Yes, with some additional training	Yes, with some additional training		Moderately concerned	Moderately concerned	Very concerned	Somewhat concerned	Not concerned	Not concerned	Not concerned		Somewhat concerned	Moderately concerned	Moderately concerned	Moderately concerned	Moderately concerned
Omaha, NE	Agree	8	Female					White / Caucasian			Academic		Urban	PGY1 or equivalent	Disagree	I have counseled HIV-infected patients receiving antiretroviral therapy.	No	I am familiar with the use of Truvada (tenofovir/emtricitabine) as pre-exposure prophylaxis (PrEP) for the prevention of HIV.	No	I have counseled patients on antiretroviral therapy for PrEP use	2	A little likely	Yes, with my current knowledge and skill set	No, not even with additional training	No, not even with additional training	No, not even with additional training	Yes, with my current knowledge and skill set	No, not even with additional training	No, not even with additional training	Yes, with my current knowledge and skill set	Very concerned	Not concerned	Not concerned	Not concerned	Very concerned	Not concerned	Not concerned	Not concerned	I have completed the point of care education but feel my pharmacy education would be better utilized by helping with disease state managment and medication monitoring rather than disease diagnosis. Pharmacists have not done a very good job of promoting t	Very concerned	Very concerned	Very concerned	Very concerned	Very concerned
Iowa	Agree	20	Female					White / Caucasian			Academic		Urban	PharmD	Disagree	I have counseled HIV-infected patients receiving antiretroviral therapy.	No	No	No	No	5	Fairly likely	Yes, with my current knowledge and skill set	Yes, with some additional training	No, not even with additional training	No, not even with additional training	Yes, with my current knowledge and skill set	Yes, with some additional training	Yes, with some additional training	Yes, with some additional training	Moderately concerned	Very concerned	Very concerned	Moderately concerned	Not concerned	Very concerned	Moderately concerned	Not concerned		Very concerned	Not concerned	Moderately concerned	Somewhat concerned	Very concerned
Clinton, IA	I don't know	6	Male					White / Caucasian					Rural	PharmD	Disagree	No	No	No	No	No	2	Not at all likely	Yes, with my current knowledge and skill set	No, not even with additional training	No, not even with additional training	No, not even with additional training	No, not even with additional training	No, not even with additional training	No, not even with additional training	No, not even with additional training	Very concerned	Very concerned	Very concerned	Very concerned	Very concerned	Very concerned	Very concerned	Very concerned		Very concerned	Very concerned	Very concerned	Very concerned	Very concerned
Omaha, NE	Agree	3	Female					White / Caucasian			Independent		Urban	PharmD	Disagree	No	No	I am familiar with the use of Truvada (tenofovir/emtricitabine) as pre-exposure prophylaxis (PrEP) for the prevention of HIV.	No	No	3	Somewhat likely	Yes, with some additional training	No, not even with additional training	Yes, with some additional training	Yes, with some additional training	No, not even with additional training	No, not even with additional training	Yes, with some additional training	Yes, with some additional training	Very concerned	Very concerned	Moderately concerned	Very concerned	Moderately concerned	Somewhat concerned	Moderately concerned	Very concerned		Moderately concerned	Moderately concerned	Somewhat concerned	Somewhat concerned	Somewhat concerned
Cedar Falls, IA	Agree	9	Male					White / Caucasian			Independent		Urban	PharmD	Disagree	I have counseled HIV-infected patients receiving antiretroviral therapy.	No	No	No	No	0	Very likely	Yes, with my current knowledge and skill set	Yes, with some additional training	Yes, with some additional training	Yes, with some additional training	Yes, with my current knowledge and skill set	Yes, with some additional training	Yes, with my current knowledge and skill set	Yes, with some additional training	Moderately concerned	Moderately concerned	Moderately concerned	Moderately concerned	Not concerned	Somewhat concerned	Somewhat concerned	Not concerned		Moderately concerned	Moderately concerned	Moderately concerned	Moderately concerned	Moderately concerned
Lincoln, NE	Agree	25	Female	American Indian or Alaskan Native				White / Caucasian			Academic		Urban	Fellowship	Disagree	No	No	No	No	No	0	Somewhat likely	Yes, with my current knowledge and skill set	Yes, with some additional training	Yes, with some additional training	Yes, with some additional training	Yes, with some additional training	Yes, with some additional training	Yes, with some additional training	Yes, with some additional training	Somewhat concerned	Moderately concerned	Not concerned	Somewhat concerned	Not concerned	Not concerned	Somewhat concerned	Not concerned		Somewhat concerned	Very concerned	Moderately concerned	Somewhat concerned	Moderately concerned
Omaha, NE	I don't know	23	Female					White / Caucasian			Academic		Urban	Bachelor of Science	Disagree	No	No	No	No	No	0	Very likely	Yes, with my current knowledge and skill set	Yes, with some additional training	Yes, with some additional training	Yes, with some additional training	Yes, with some additional training	Yes, with some additional training	Yes, with some additional training	Yes, with some additional training	Very concerned	Moderately concerned	Moderately concerned	Somewhat concerned	Not concerned	Not concerned	Not concerned	Not concerned		Somewhat concerned	Not concerned	Moderately concerned	Somewhat concerned	Somewhat concerned
Iowa City, IA	Agree	30	Female					White / Caucasian			Academic		Urban	PGY2 or equivalent	Disagree	No	No	No	No	No	0	Somewhat likely	Yes, with my current knowledge and skill set	Yes, with my current knowledge and skill set	Yes, with my current knowledge and skill set	Yes, with my current knowledge and skill set	Yes, with my current knowledge and skill set	Yes, with my current knowledge and skill set	Yes, with my current knowledge and skill set	Yes, with my current knowledge and skill set	Somewhat concerned	Somewhat concerned	Not concerned	Not concerned	Not concerned	Not concerned	Somewhat concerned	Not concerned		Moderately concerned	Moderately concerned	Moderately concerned	Very concerned	Very concerned
Omaha, NE	Agree	35	Female					White / Caucasian			Independent		Urban	PharmD	Disagree	I have counseled HIV-infected patients receiving antiretroviral therapy.	I have completed HIV-related continuing education in the past year.	I am familiar with the use of Truvada (tenofovir/emtricitabine) as pre-exposure prophylaxis (PrEP) for the prevention of HIV.	I am aware of the current CDC guidelines for PrEP use.	No	100	Fairly likely	Yes, with some additional training	No, not even with additional training	No, not even with additional training	No, not even with additional training	Yes, with some additional training	No, not even with additional training	Yes, with some additional training	Yes, with some additional training	Very concerned	Somewhat concerned	Somewhat concerned	Moderately concerned	Not concerned	Not concerned	Not concerned	Moderately concerned		Moderately concerned	Somewhat concerned	Moderately concerned	Somewhat concerned	Moderately concerned
Omaha, NE	Agree	18	Male					White / Caucasian			Academic		Urban	PharmD	Disagree	I have counseled HIV-infected patients receiving antiretroviral therapy.	No	I am familiar with the use of Truvada (tenofovir/emtricitabine) as pre-exposure prophylaxis (PrEP) for the prevention of HIV.	No	No	499	Not at all likely	No, not even with additional training	No, not even with additional training	No, not even with additional training	No, not even with additional training	No, not even with additional training	No, not even with additional training	No, not even with additional training	No, not even with additional training	Not concerned	Moderately concerned	Moderately concerned	Somewhat concerned	Very concerned	Not concerned	Not concerned	Moderately concerned	How much money would you spend on abstinence counseling? And why not? Politics?	Somewhat concerned	Very concerned	Very concerned	Somewhat concerned	Moderately concerned	Absolutely encouraging unsafe and immoral behavior!
Lincoln, NE	I don't know	26	Male					White / Caucasian			Industry		Urban	PharmD	Disagree	No	No	No	No	No	0
Leon , Iowa	Agree	41	Male					White / Caucasian			Industry		Rural	Bachelor of Science	Disagree	I have counseled HIV-infected patients receiving antiretroviral therapy.	I have completed HIV-related continuing education in the past year.	I am familiar with the use of Truvada (tenofovir/emtricitabine) as pre-exposure prophylaxis (PrEP) for the prevention of HIV.	I am aware of the current CDC guidelines for PrEP use.	I have counseled patients on antiretroviral therapy for PrEP use	5	Very likely	Yes, with my current knowledge and skill set	Yes, with my current knowledge and skill set	Yes, with some additional training	Yes, with some additional training	Yes, with some additional training	Yes, with some additional training	Yes, with my current knowledge and skill set	Yes, with my current knowledge and skill set	Moderately concerned	Somewhat concerned	Not concerned	Somewhat concerned	Not concerned	Not concerned	Somewhat concerned	Not concerned		Very concerned	Very concerned	Very concerned	Very concerned	Very concerned
Hastings, NE	Agree	24	Male					White / Caucasian			Independent		Rural	PharmD	Disagree	No	No	No	No	No	2	Fairly likely	Yes, with some additional training	Yes, with some additional training	Yes, with some additional training	Yes, with some additional training	Yes, with some additional training	Yes, with some additional training	Yes, with some additional training	Yes, with some additional training	Moderately concerned	Moderately concerned	Very concerned	Somewhat concerned	Somewhat concerned	Not concerned	Moderately concerned	Not concerned		Moderately concerned	Moderately concerned	Somewhat concerned	Somewhat concerned	Somewhat concerned
Omaha, NE	Agree	30	Female					White / Caucasian			Academic		Suburban	PharmD	Disagree	No	No	No	No	No	2	Fairly likely	Yes, with my current knowledge and skill set	No, not even with additional training	No, not even with additional training	No, not even with additional training	Yes, with some additional training	No, not even with additional training	Yes, with some additional training	Yes, with some additional training	Moderately concerned	Moderately concerned	Somewhat concerned	Moderately concerned	Not concerned	Not concerned	Moderately concerned	Not concerned		Very concerned	Very concerned	Very concerned	Very concerned	Moderately concerned
Omaha, NE	Agree	34	Male					White / Caucasian			Academic		Urban	PharmD	Disagree	I have counseled HIV-infected patients receiving antiretroviral therapy.	I have completed HIV-related continuing education in the past year.	I am familiar with the use of Truvada (tenofovir/emtricitabine) as pre-exposure prophylaxis (PrEP) for the prevention of HIV.	No	I have counseled patients on antiretroviral therapy for PrEP use	100	Fairly likely	Yes, with some additional training	No, not even with additional training	No, not even with additional training	No, not even with additional training	No, not even with additional training	No, not even with additional training	No, not even with additional training	Yes, with some additional training	Moderately concerned	Very concerned	Very concerned	Very concerned	Not concerned	Not concerned	Not concerned	Somewhat concerned		Very concerned	Very concerned	Very concerned	Very concerned	Very concerned
Iowa	Agree	29	Female					White / Caucasian			Independent		Rural	Bachelor of Science	Disagree	I have counseled HIV-infected patients receiving antiretroviral therapy.	No	No	No	No	1	A little likely	Yes, with my current knowledge and skill set	Yes, with some additional training	Yes, with some additional training	Yes, with my current knowledge and skill set	Yes, with some additional training	Yes, with some additional training	Yes, with some additional training	Yes, with some additional training	Very concerned	Very concerned	Very concerned	Somewhat concerned	Very concerned	Somewhat concerned	Moderately concerned	Very concerned		Moderately concerned	Not concerned	Somewhat concerned	Somewhat concerned	Somewhat concerned	The one patient we have who is HIV positive receives her meds from another pharmacy due to pt costs. If we have other HIV positive patients, we are not aware of it.
Ottumwa, IA	Agree	33	Male					White / Caucasian					Rural	PGY2 or equivalent	Disagree	No	No	I am familiar with the use of Truvada (tenofovir/emtricitabine) as pre-exposure prophylaxis (PrEP) for the prevention of HIV.	No	No	0	Not at all likely	Yes, with some additional training	Yes, with some additional training	Yes, with some additional training	Yes, with some additional training	Yes, with some additional training	Yes, with some additional training	Yes, with some additional training	Yes, with some additional training	Very concerned	Moderately concerned	Somewhat concerned	Moderately concerned	Not concerned	Somewhat concerned	Moderately concerned	Somewhat concerned		Moderately concerned	Somewhat concerned	Somewhat concerned	Moderately concerned	Somewhat concerned
Auburn, NE	Agree	7	Female					White / Caucasian			Independent		Rural	PharmD	Disagree	No	No	I am familiar with the use of Truvada (tenofovir/emtricitabine) as pre-exposure prophylaxis (PrEP) for the prevention of HIV.	I am aware of the current CDC guidelines for PrEP use.	No	0	Somewhat likely	Yes, with some additional training	Yes, with some additional training	Yes, with some additional training	Yes, with some additional training	Yes, with some additional training	Yes, with some additional training	Yes, with some additional training	Yes, with some additional training	Not concerned	Not concerned	Not concerned	Somewhat concerned	Not concerned	Somewhat concerned	Not concerned	Not concerned		Not concerned	Somewhat concerned	Very concerned	Somewhat concerned	Somewhat concerned
DES MOINES, IA	Agree	50	Male					White / Caucasian			Academic		Urban	PharmD	Disagree	No	No	No	No	No	0	Not at all likely	Yes, with my current knowledge and skill set	Yes, with some additional training	Yes, with some additional training	Yes, with some additional training	Yes, with some additional training	Yes, with some additional training	Yes, with some additional training	Yes, with some additional training	Somewhat concerned	Somewhat concerned	Not concerned	Somewhat concerned	Not concerned	Not concerned	Not concerned	Not concerned		Very concerned	Very concerned	Very concerned	Very concerned	Very concerned
Omaha, NE	Agree	19	Male					White / Caucasian			Independent		Urban	PharmD	Disagree	I have counseled HIV-infected patients receiving antiretroviral therapy.	No	I am familiar with the use of Truvada (tenofovir/emtricitabine) as pre-exposure prophylaxis (PrEP) for the prevention of HIV.	No	No	5	Very likely	Yes, with my current knowledge and skill set	Yes, with some additional training	Yes, with some additional training	Yes, with some additional training	Yes, with some additional training	Yes, with some additional training	Yes, with some additional training	Yes, with some additional training	Somewhat concerned	Somewhat concerned	Somewhat concerned	Not concerned	Not concerned	Not concerned	Somewhat concerned	Not concerned		Somewhat concerned	Not concerned	Somewhat concerned	Somewhat concerned	Somewhat concerned
Omaha, NE	Agree	9	Female					White / Caucasian			Independent		Urban	PGY1 or equivalent	Disagree	I have counseled HIV-infected patients receiving antiretroviral therapy.	No	I am familiar with the use of Truvada (tenofovir/emtricitabine) as pre-exposure prophylaxis (PrEP) for the prevention of HIV.	I am aware of the current CDC guidelines for PrEP use.	I have counseled patients on antiretroviral therapy for PrEP use	0	Very likely	Yes, with my current knowledge and skill set	Yes, with some additional training	Yes, with some additional training	Yes, with some additional training	Yes, with my current knowledge and skill set	Yes, with some additional training	Yes, with some additional training	Yes, with my current knowledge and skill set	Moderately concerned	Moderately concerned	Moderately concerned	Not concerned	Not concerned	Not concerned	Not concerned	Not concerned		Very concerned	Somewhat concerned	Somewhat concerned	Somewhat concerned	Very concerned
Ida Grove, IA	Agree	5	Female					White / Caucasian			Chain		Rural	PharmD	Disagree	No	No	No	No	No	0	Fairly likely	Yes, with my current knowledge and skill set	Yes, with some additional training	Yes, with some additional training	Yes, with some additional training	Yes, with some additional training	Yes, with some additional training	Yes, with some additional training	Yes, with some additional training	Somewhat concerned	Somewhat concerned	Somewhat concerned	Moderately concerned	Not concerned	Somewhat concerned	Moderately concerned	Not concerned	Population base may not be in my community	Very concerned	Not concerned	Somewhat concerned	Somewhat concerned	Moderately concerned
Omaha, NE	Agree	17	Male					White / Caucasian			Academic		Urban	PharmD	Agree	I have counseled HIV-infected patients receiving antiretroviral therapy.	No	No	No	No	25	Not at all likely	Yes, with some additional training	Yes, with some additional training	Yes, with some additional training	Yes, with some additional training	Yes, with some additional training	Yes, with some additional training	Yes, with some additional training	Yes, with some additional training	Very concerned	Very concerned	Very concerned	Somewhat concerned	Very concerned	Very concerned	Not concerned	Somewhat concerned		Moderately concerned	Not concerned	Not concerned	Somewhat concerned	Somewhat concerned
	Agree	34	Male					White / Caucasian			Independent		Rural	Bachelor of Science	Disagree	No	I have completed HIV-related continuing education in the past year.	No	No	No	0	Very likely	Yes, with my current knowledge and skill set	Yes, with some additional training	No, not even with additional training	Yes, with some additional training	Yes, with some additional training	Yes, with some additional training	Yes, with some additional training	Yes, with some additional training	Not concerned	Moderately concerned	Moderately concerned	Moderately concerned	Not concerned	Somewhat concerned	Moderately concerned	Somewhat concerned		Very concerned	Very concerned	Very concerned	Very concerned	Very concerned
Ord, NE	Agree	28	Male					White / Caucasian			Independent		Rural	Bachelor of Science	Disagree	I have counseled HIV-infected patients receiving antiretroviral therapy.	No	No	No	No	4	Somewhat likely	Yes, with my current knowledge and skill set	Yes, with some additional training	Yes, with my current knowledge and skill set	Yes, with my current knowledge and skill set	Yes, with my current knowledge and skill set	Yes, with some additional training	Yes, with some additional training	Yes, with my current knowledge and skill set	Very concerned	Somewhat concerned	Somewhat concerned	Somewhat concerned	Not concerned	Not concerned	Very concerned	Not concerned		Very concerned	Not concerned	Not concerned	Not concerned	Somewhat concerned
Omaha, NE	I don't know	24	Male					White / Caucasian			Academic		Suburban	PGY2 or equivalent	Disagree	I have counseled HIV-infected patients receiving antiretroviral therapy.	No	No	No	No	10	Fairly likely	Yes, with my current knowledge and skill set	Yes, with some additional training	Yes, with some additional training	Yes, with some additional training	Yes, with some additional training	Yes, with some additional training	Yes, with some additional training	Yes, with some additional training	Somewhat concerned	Somewhat concerned	Somewhat concerned	Somewhat concerned	Not concerned	Somewhat concerned	Somewhat concerned	Not concerned		Somewhat concerned	Somewhat concerned	Somewhat concerned	Somewhat concerned	Somewhat concerned
Omaha, NE	Agree	3	Male					White / Caucasian			Chain		Urban	PGY1 or equivalent	Disagree	I have counseled HIV-infected patients receiving antiretroviral therapy.	No	No	No	No	1	Fairly likely	Yes, with my current knowledge and skill set	Yes, with some additional training	Yes, with some additional training	Yes, with some additional training	Yes, with some additional training	Yes, with some additional training	Yes, with some additional training	Yes, with some additional training	Somewhat concerned	Somewhat concerned	Somewhat concerned	Somewhat concerned	Somewhat concerned	Somewhat concerned	Somewhat concerned	Somewhat concerned		Moderately concerned	Moderately concerned	Somewhat concerned	Somewhat concerned	Somewhat concerned
Le Mars, Iowa	Agree	40	Male					White / Caucasian			Independent		Rural	Bachelor of Science	Disagree	No	No	No	No	No	2	Somewhat likely	Yes, with some additional training	No, not even with additional training	No, not even with additional training	Yes, with some additional training	No, not even with additional training	Yes, with some additional training	Yes, with some additional training	Yes, with some additional training	Moderately concerned	Moderately concerned	Moderately concerned	Somewhat concerned	Moderately concerned	Moderately concerned	Very concerned	Moderately concerned		Moderately concerned	Very concerned	Very concerned	Moderately concerned	Very concerned
Cedar Rapids, IA	Agree	9	Male					White / Caucasian			Independent		Urban	PharmD	Disagree	No	No	No	No	No	0	Very likely	Yes, with my current knowledge and skill set	Yes, with some additional training	Yes, with some additional training	Yes, with some additional training	Yes, with some additional training	Yes, with some additional training	Yes, with some additional training	Yes, with some additional training	Very concerned	Moderately concerned	Very concerned	Somewhat concerned	Not concerned	Very concerned	Somewhat concerned	Somewhat concerned	resistance from medical community	Very concerned	Somewhat concerned	Very concerned	Very concerned	Very concerned	There needs to be a significant time investment to make the program successful, pharmacists need to be supported by the medical community as a point of care provider or this service will never be taken seriously and the stats will not reflect the true suc
Burlington Iowa	Agree		Male					White / Caucasian			Academic		Rural	Bachelor of Science	Agree	No	I have completed HIV-related continuing education in the past year.	I am familiar with the use of Truvada (tenofovir/emtricitabine) as pre-exposure prophylaxis (PrEP) for the prevention of HIV.	I am aware of the current CDC guidelines for PrEP use.	No	0	Very likely	Yes, with my current knowledge and skill set	No, not even with additional training	No, not even with additional training	No, not even with additional training	Yes, with my current knowledge and skill set	Yes, with my current knowledge and skill set	Yes, with my current knowledge and skill set	Yes, with my current knowledge and skill set	Very concerned	Moderately concerned	Moderately concerned	Not concerned	Moderately concerned	Somewhat concerned	Moderately concerned	Not concerned		Very concerned	Very concerned	Very concerned	Not concerned	Not concerned
Omaha, NE	Agree	26	Female					White / Caucasian			Independent		Suburban	PharmD	Disagree	I have counseled HIV-infected patients receiving antiretroviral therapy.	I have completed HIV-related continuing education in the past year.	I am familiar with the use of Truvada (tenofovir/emtricitabine) as pre-exposure prophylaxis (PrEP) for the prevention of HIV.	I am aware of the current CDC guidelines for PrEP use.	I have counseled patients on antiretroviral therapy for PrEP use	150	Very likely	Yes, with my current knowledge and skill set	Yes, with some additional training	Yes, with some additional training	Yes, with some additional training	Yes, with my current knowledge and skill set	Yes, with some additional training	Yes, with some additional training	Yes, with my current knowledge and skill set	Moderately concerned	Very concerned	Very concerned	Not concerned	Not concerned	Not concerned	Not concerned	Not concerned		Very concerned	Not concerned	Moderately concerned	Very concerned	Very concerned
Omaha, NE	Agree	27	Female					White / Caucasian			Independent		Urban	PharmD	Disagree	I have counseled HIV-infected patients receiving antiretroviral therapy.	No	I am familiar with the use of Truvada (tenofovir/emtricitabine) as pre-exposure prophylaxis (PrEP) for the prevention of HIV.	I am aware of the current CDC guidelines for PrEP use.	I have counseled patients on antiretroviral therapy for PrEP use	500	Very likely	Yes, with some additional training	Yes, with some additional training	Yes, with some additional training	Yes, with some additional training	Yes, with some additional training	No, not even with additional training	No, not even with additional training	Yes, with some additional training	Moderately concerned	Very concerned	Very concerned		Moderately concerned	Not concerned	Not concerned	Very concerned		Very concerned	Not concerned	Somewhat concerned	Moderately concerned	Very concerned
Omaha, NE	I don't know	25	Female					White / Caucasian					Urban	Bachelor of Science	Disagree	No	I have completed HIV-related continuing education in the past year.	No	No	No		Somewhat likely	Yes, with my current knowledge and skill set	No, not even with additional training	No, not even with additional training	No, not even with additional training	No, not even with additional training	No, not even with additional training	No, not even with additional training	Yes, with my current knowledge and skill set	Not concerned	Somewhat concerned	Not concerned	Not concerned	Not concerned	Not concerned	Somewhat concerned	Somewhat concerned		Moderately concerned	Somewhat concerned	Moderately concerned	Moderately concerned	Moderately concerned
Waterloo, IA	Agree	1	Male						Prefer not to answer		Academic		Urban	PGY1 or equivalent	Disagree	I have counseled HIV-infected patients receiving antiretroviral therapy.	No	I am familiar with the use of Truvada (tenofovir/emtricitabine) as pre-exposure prophylaxis (PrEP) for the prevention of HIV.	I am aware of the current CDC guidelines for PrEP use.	No	15
	Agree	7	Male						Prefer not to answer		Independent		Urban	PGY1 or equivalent	Agree	No	No	I am familiar with the use of Truvada (tenofovir/emtricitabine) as pre-exposure prophylaxis (PrEP) for the prevention of HIV.	I am aware of the current CDC guidelines for PrEP use.	No		A little likely	Yes, with my current knowledge and skill set	Yes, with some additional training	Yes, with some additional training	Yes, with some additional training	Yes, with some additional training	Yes, with some additional training	Yes, with some additional training	Yes, with my current knowledge and skill set	Very concerned	Moderately concerned		Not concerned	Not concerned	Somewhat concerned	Somewhat concerned	Somewhat concerned		Moderately concerned	Moderately concerned	Moderately concerned	Somewhat concerned	Somewhat concerned
Nebraska Medicine Clinic Pharmacy	Agree	15	Female					White / Caucasian			Academic		Urban	PharmD	Disagree	I have counseled HIV-infected patients receiving antiretroviral therapy.	I have completed HIV-related continuing education in the past year.	I am familiar with the use of Truvada (tenofovir/emtricitabine) as pre-exposure prophylaxis (PrEP) for the prevention of HIV.	No	I have counseled patients on antiretroviral therapy for PrEP use	10	Fairly likely	Yes, with some additional training	Yes, with some additional training	Yes, with some additional training	Yes, with some additional training	Yes, with some additional training	Yes, with some additional training	Yes, with some additional training	Yes, with some additional training	Moderately concerned	Moderately concerned	Moderately concerned	Not concerned	Not concerned	Not concerned	Not concerned	Moderately concerned		Moderately concerned	Moderately concerned	Somewhat concerned	Not concerned	Moderately concerned
Iowa City, IA	Agree	16	Female					White / Caucasian			Academic		Suburban	PGY1 or equivalent	Agree	I have counseled HIV-infected patients receiving antiretroviral therapy.	I have completed HIV-related continuing education in the past year.	I am familiar with the use of Truvada (tenofovir/emtricitabine) as pre-exposure prophylaxis (PrEP) for the prevention of HIV.	I am aware of the current CDC guidelines for PrEP use.	I have counseled patients on antiretroviral therapy for PrEP use	60	Very likely	Yes, with my current knowledge and skill set	Yes, with some additional training	Yes, with some additional training	Yes, with some additional training	Yes, with my current knowledge and skill set	Yes, with my current knowledge and skill set	Yes, with some additional training	Yes, with my current knowledge and skill set	Not concerned	Not concerned	Not concerned	Somewhat concerned	Not concerned	Not concerned	Not concerned	Not concerned		Somewhat concerned	Somewhat concerned	Not concerned	Not concerned	Not concerned
Omaha, NE	I don't know	29	Male					White / Caucasian			Independent		Urban	PharmD	Disagree	I have counseled HIV-infected patients receiving antiretroviral therapy.	No	I am familiar with the use of Truvada (tenofovir/emtricitabine) as pre-exposure prophylaxis (PrEP) for the prevention of HIV.	No	No	6	Very likely	Yes, with some additional training	No, not even with additional training	No, not even with additional training	No, not even with additional training	Yes, with some additional training	Yes, with some additional training	Yes, with some additional training	Yes, with some additional training	Somewhat concerned	Somewhat concerned	Somewhat concerned	Somewhat concerned	Not concerned	Not concerned	Somewhat concerned	Not concerned		Somewhat concerned	Somewhat concerned	Somewhat concerned	Not concerned	Somewhat concerned
Woodward, IA	Agree	10	Female					White / Caucasian			Independent		Rural	PharmD	Disagree	No	No	No	No	No	0	Somewhat likely	Yes, with my current knowledge and skill set	Yes, with some additional training	Yes, with some additional training	Yes, with some additional training	Yes, with some additional training	Yes, with some additional training	Yes, with some additional training	Yes, with some additional training	Very concerned	Very concerned	Very concerned	Somewhat concerned	Somewhat concerned	Very concerned	Very concerned	Very concerned		Moderately concerned	Somewhat concerned	Moderately concerned	Moderately concerned	Moderately concerned
Omaha, NE	Agree	25	Female					White / Caucasian			Academic		Urban	PharmD	Disagree	No	No	No	No	No	0
